# Supplementary material for: Senescence-associated 13-HODE production promotes age-related liver steatosis by directly inhibiting catalase activity
Source: Nat Commun. 2023 Dec 9;14:8151. doi: 10.1038/s41467-023-44026-z (PMC10710422; doi:10.1038/s41467-023-44026-z)
Supplement: Supplementary file 4 — Source Data [file 41467_2023_44026_MOESM4_ESM.zip]

Archive with 4 entries (3 files):
- source data/source data 1.xlsx
- source data/source data 2.xlsx
- source data/source data 3.xlsx
- source data/
