# Supplementary material for: Senescence-associated 13-HODE production promotes age-related liver steatosis by directly inhibiting catalase activity
Source: Nat Commun. 2023 Dec 9;14:8151. doi: 10.1038/s41467-023-44026-z (PMC10710422; doi:10.1038/s41467-023-44026-z)
Supplement: Supplementary file 4 — Source Data [file 41467_2023_44026_MOESM4_ESM.zip › source data/source data 1.xlsx]

## Sheet: Fig.1
					figure 1c					figure 1d
			Group	Animal No.	Liver TG (mg/g liver tissue)	Liver CHO (mg/g liver tissue)		Group	Animal No.	Liver TG (mg/g liver tissue)	Liver CHO (mg/g liver tissue)
			2.5-mo	1	2.31564	1.74575		2.5-mo	1	6.35255	2.39137
				2	4.40784	1.55302			2	8.3005	2.56586
				3	5.99508	2.41123			3	13.3013	2.66608
				4	6.04301	2.08246			4	6.67449	2.64304
				5	13.0551	1.91071			5	7.48459	1.87562
				6	4.98506	2.55475		20-mo	1	11.3007	2.01625
			12-mo	1	10.3114	2.7644			2	15.0088	2.91218
				2	8.23262	2.619			3	15.8223	2.79948
				3	13.4294	2.49534			4	12.1486	2.78372
				4	6.83158	2.5052			5	10.0138	2.75402
				5	15.9739	2.88715
				6	10.4461	3.14745

## Sheet: Fig.2
	figure 2a	HepG2 cell	Biological replicates
		Group	I	II	III	IV	Ⅴ
	9-HODE	Ctrl	1.2	1.25	0.8	0.75	1
		Sen(H2O2)	1.34857	1.55257	2.80995	2.5938	2.12569
	13-HODE	Ctrl	1.2	1.1	0.8	0.9	1
		Sen(H2O2)	2.02326	2.24274	3.21407	3.66902	2.3842
	figure 2b	Conditioned medium	Biological replicates
		Group	I	II	III	IV	Ⅴ
	9-HODE	Ctrl	0.769231	1.05769	1.05769	1.15385	0.961538
		Sen(H2O2)	4.05445	2.98781	2.67933	3.41977	2.70108
	13-HODE	Ctrl	0.707071	1.11111	1.21212	0.959596	1.0101
		Sen(H2O2)	3.60518	3.92923	2.78562	2.96706	2.16136
	figure 2c	ALOX15	Biological replicates
		Group	I	II	III	IV	Ⅴ
		Ctrl	0.754717	1.13207	0.849057	1.03774	1.22642
		Sen(H2O2)	2.68928	1.25847	2.49743	2.094	1.34832
	figure 2e	ALOX15	Biological replicates
		Group	I	II	III	IV
		Ctrl	0.887728	0.939948	1.20104	0.971279
		Sen(H2O2)	2.593	2.32042	1.40479	2.14796
		si-ALOX15+Sen(H2O2)	1.54334	0.23504	1.0316	0.798611
	figure. 2h	Ctrl			Sen(DOX)
	Biological replicates	Ⅰ	Ⅱ	Ⅲ	Ⅰ	Ⅱ	Ⅲ
	P21	1.16883	0.905844	0.925325	3.03858	4.03117	4.07309
	P53	0.84375	1.125	1.03125	4.08475	2.1892	2.38319
	ALOX15	1.1129	0.967742	0.919355	2.01304	1.97975	2.417
	figure. 2i	Ctrl			Sen(DOX)
	Biological replicates	Ⅰ	Ⅱ	Ⅲ	Ⅰ	Ⅱ	Ⅲ
	9-HODE	0.759494	1.15823	1.08228	14.9538	10.8122	13.3408
	13-HODE	0.971698	0.896226	1.13207	13.3776	15.0296	12.0872
	figure. 2j	Ctrl			Sen(DOX)
	Biological replicates	Ⅰ	Ⅱ	Ⅲ	Ⅰ	Ⅱ	Ⅲ
	P21	0.931034	1.18965	0.87931	3.38062	2.05768	4.07937
	P53	1.15	1	0.85	5.06203	4.98048	4.74298
	ALOX15	0.86711	1.19601	0.936877	8.43301	3.51016	7.43666
	figure. 2k	Ctrl			Sen(DOX)
	Biological replicates	Ⅰ	Ⅱ	Ⅲ	Ⅰ	Ⅱ	Ⅲ
	9-HODE	0.970588	1.32353	0.705882	13.4211	8.82018	17.2463
	13-HODE	0.982456	1.31579	0.701754	15.1565	13.3146	21.795

## Sheet: Fig.3
				figure 3a			figure 3b	figure 3d
		Group	Animal No.	Body weight (g )	Liver weight( g)	Liver/Body weight(%)	FBG(mM)	Liver TG (mg/g liver tissue)	Liver CHO (mg/g liver tissue)
		Ctrl	1	23	missed	N/A	7	10.2531	3.2902
			2	23.5	0.967	4.1149	5.4	7.72364	2.40375
			3	23.6	0.9673	4.0987	7.7	6.76701	2.14866
			4	22.5	0.8909	3.9596	7.4	10.6848	2.55793
			5	23.8	0.9764	4.1025	9.8	9.46	2.70187
			6	24.9	0.952	3.8233	8.3	8.8937	2.90025
			7	22.7	0.9152	4.0317	8.5	12.2413	3.3651
			8	24	missed	N/A	9.7	9.48395	2.83674
			9	23.1	0.92028	3.9839	8.8	10.0373	2.55348
		HODEs	1	23.7	1.0036	4.2346	9.5	13.8894	3.25981
			2	23.1	1.0666	4.6173	9.5	12.6807	2.6113
			3	23.5	1.0109	4.3017	9.2	9.36994	2.25481
			4	21.3	0.9608	4.5108	8.3	8.32941	2.87145
			5	23.3	1.0296	4.4189	12	15.7417	2.90718
			6	22.7	1.0489	4.6207	9.6	13.1454	3.20637
			7	22.3	0.9818	4.4027	9.3	11.4092	2.88574
				figure 3i
		Group	Animal No.	Fasn	Thrsp	Cd36	Cyp4a14	Elovl6
		Ctrl	1	1.87218	0.704657	1.65721	1.21168	0.608307
			2	0.860449	0.491964	0.3735	1.23445	0.627826
			3	1.11991	1.34185	0.632614	0.611812	0.852878
			4	1.63319	0.860277	0.931317	1.97236	1.06902
			5	0.611385	1.01033	0.907181	0.279831	0.871462
			6	0.308109	0.407218	1.07793	1.04545	0.687006
			7	0.738534	1.13034	0.923105	0.752047	0.777636
			8	1.07239	1.28293	1.25353	0.979439	2.06887
			9	0.783854	1.77043	1.24362	0.912937	1.437
		HODEs	1	1.54421	0.600621	0.999065	3.5339	0.682788
			2	0.723357	0.970371	1.14128	0.425393	1.17888
			3	2.40916	2.66899	2.1762	2.13113	2.44401
			4	3.89154	2.23899	0.948711	1.13183	1.65816
			5	2.18974	1.98928	3.39834	0.879727	2.72149
			6	3.79921	2.26659	1.5413	2.1832	2.62974
			7	2.87945	2.19042	1.68203	3.32929	3.34945

## Sheet: Fig.4
	figure. 4a	Ctrl									HODEs
	Animal No.	1	2	3	4	5	6	7	8	9	1	2	3	4	5	6	7
	Cleaved SREBP1	0.936381	1.0425	1.19565	0.844403	0.98106	0.689292	0.979601	1.19268	1.13842	1.37421	1.77597	2.4129	0.651146	1.2962	1.18206	2.93653
	Full-length SREBP1	0.840464	0.820161	0.773696	1.12992	1.43576	0.906062	0.789626	1.05337	1.25094	1.19038	1.54121	1.10572	0.947694	0.543798	1.06829	1.62588
	FASN	0.938803	0.892673	1.51919	1.00624	0.64309	0.694054	0.795104	1.26466	1.24618	1.63576	1.86157	1.47001	0.646183	1.3763	1.69645	2.8944
	figure. 4b	2.5-mo						12-mo
	Animal No.	1	2	3	4	5	6	1	2	3	4	5	6
	Cleaved SREBP1	1.39325	1.0013	0.507845	1.09547	1.26649	0.735644	1.25695	2.19931	4.06551	3.65649	3.85607	1.02949
	Full-length SREBP1	1.0224	0.766115	1.36551	0.683561	1.45547	0.706935	0.778052	0.992207	2.30727	2.34061	0.913993	0.968338
	FASN	1.29025	0.603647	0.685913	1.48468	0.952494	0.983017	2.21617	2.25377	1.50222	1.59987	2.21614	0.727696
	figure. 4c	2.5-mo					20-mo
	Animal No.	1	2	3	4	5	1	2	3	4	5
	Cleaved SREBP1	1.10397	1.88191	0.341274	0.943362	0.729485	1.9478	1.55898	1.46139	2.34044	1.41212
	Full-length SREBP1	0.80428	1.17631	0.918322	1.14137	0.959717	1.02705	0.896295	0.893706	0.883356	0.534253
	FASN	1.00167	1.24445	0.807643	1.02515	0.921092	1.53475	1.75774	1.50972	2.07709	0.959149
	figure. 4f-Cleaved SREBP1/eIF5	Biological replicates
	Group	Ⅰ	Ⅱ	Ⅲ	Ⅳ	Ⅴ
	Ctrl	0.857143	0.952381	1.14286	1.04762	1
	9-HODE	1.40466	1.38076	1.11947	1.21267	0.973194
	13-HODE	1.95697	1.30381	1.79417	1.85671	2.58182
	figure. 4g	Ctrl					HODEs
	Biological replicates	Ⅰ	Ⅱ	Ⅲ	Ⅳ	Ⅴ	Ⅰ	Ⅱ	Ⅲ	Ⅳ	Ⅴ
	Fasn	1.19176	0.806452	1.07527	1.20968	0.716846	1.5343	2.51829	1.80838	1.54181	2.44483
	Cd36	0.95	0.8	1.1	1	1.15	1.67714	2.02521	1.29909	1.53687	1.34191
	Thrsp	1.1	0.8	0.9	1	1.2	1.53422	1.98353	1.7029	1.49485	1.34878
	Cyp4a14	1.05	1.1	1	0.95	0.9	1.77816	2.11038	1.55833	2.68701	2.59907
	Elovl6	0.896226	1.03774	0.896226	0.943396	1.22642	1.23593	1.08082	1.5735	1.26977	1.10425
	figure. 4h-Cleaved SREBP1/eIF5	Biological replicates
	Group	Ⅰ	Ⅱ	Ⅲ	Ⅳ	Ⅴ
	Ctrl	0.905433	1.05634	0.855131	1.07646	1.10664
	13-HODE	1.56421	1.59735	2.34791	1.67713	1.73891
	figure. 4i-Cleaved SREBP1/eIF5		Biological replicates
	Group		Ⅰ	Ⅱ	Ⅲ	Ⅳ
	DMSO	Ctrl	0.939467	0.968523	1.09443	0.997579
		13-HODE	1.66972	3.21149	1.89987	2.35468
	MG132	Ctrl	1.88779	2.38453	1.75078	1.43103
		13-HODE	1.93349	1.93259	1.83825	1.45433

## Sheet: Fig.5
		figure. 5e-CAT/eIF5	Biological replicates
		Group	Ⅰ	Ⅱ	Ⅲ	Ⅳ	Ⅴ
		Ctrl	1.14286	1.04762	0.952381	1	0.857143
		13-HODE	0.988512	1.01222	1.06161	1.12928	1.03317
		figure. 5f		Biological replicates
		Group		Ⅰ	Ⅱ	Ⅲ	Ⅳ	Ⅴ
		2h	Ctrl	1.34021	0.927835	0.979381	0.824742	0.927835
			13-HODE	0.588037	0.677374	0.686053	0.596204	0.700713
		6h	Ctrl	0.936884	1.1144	0.907298	1.01578	1.02564
			13-HODE	0.769562	0.625906	0.671175	0.662555	0.663521
		12h	Ctrl	0.951456	0.92233	1.13592	1.06796	0.92233
			13-HODE	0.592744	0.786804	0.535196	0.737444	0.668116
		figure. 5g	Replicates
		Group	Ⅰ	Ⅱ	Ⅲ
		Ctrl	0.978553	0.973289	1.04816
		13-HODE	0.724703	0.762722	0.871281
		figure. 5h	Animal No.
		Group	1	2	3	4	5	6
		2.5-mo	0.888616	0.895811	1.03166	1.18387	1.12364	0.876405
		12-mo	0.863885	0.726779	0.555729	0.910835	0.836635	0.738528
		figure. 5i	Biological replicates
		Group	Ⅰ	Ⅱ	Ⅲ	Ⅳ	Ⅴ
		Ctrl	0.916988	0.965251	0.897683	1.06178	1.1583
		13-HODE	3.10763	3.14515	3.73171	2.53638	2.23931

## Sheet: Fig.6
		figure. 6a-CAT/eIF5	Biological replicates
		Group	Ⅰ	Ⅱ	Ⅲ	Ⅳ	Ⅴ
		Ctrl	0.8	1.05	1.2	0.9	1.05
		CAT OE	1.55526	1.33449	1.33595	1.68481	1.27808
		figure. 6c-Cleaved SREBP1/eIF5	Biological replicates
		Group	Ⅰ	Ⅱ	Ⅲ	Ⅳ	Ⅴ
		Ctrl	0.879541	0.908222	0.869981	1.19503	1.14723
		13-HODE	1.82473	1.88423	1.90749	1.55112	1.67752
		13-HODE+CAT OE	0.707503	0.730574	0.38454	1.36161	0.499755
		figure. 6d-FASN/eIF5	Biological replicates
		Group	Ⅰ	Ⅱ	Ⅲ	Ⅳ	Ⅴ
		Ctrl	0.899814	1.11317	0.927644	0.853432	1.20594
		13-HODE	1.60429	1.49797	1.4301	1.65363	1.60744
		13-HODE+CAT OE	1.14926	0.910944	0.860924	1.04365	1.33076
		figure. 6e-CAT/eIF5	Biological replicates
		Group	Ⅰ	Ⅱ	Ⅲ
		NC	1.08197	0.934426	0.983607
		si-Cat	0.593737	0.704135	0.652513
		figure. 6g-Cleaved SREBP1/eIF5	Biological replicates
		Group	Ⅰ	Ⅱ	Ⅲ	Ⅳ	Ⅴ
		NC	1.14286	0.857143	1.04762	1.14286	0.809524
		si-Cat	1.37319	2.01686	1.62707	1.79749	1.74955
		figure. 6h-FASN/eIF5	Biological replicates
		Group	Ⅰ	Ⅱ	Ⅲ	Ⅳ	Ⅴ
		NC	0.87406	1.12782	1.06203	1.04323	0.892857
		si-Cat	1.47726	1.61461	1.46348	1.43618	1.36376
		figure. 6j-Cleaved SREBP1/eIF5	Biological replicates
		Group	Ⅰ	Ⅱ	Ⅲ	Ⅳ	Ⅴ
		Ctrl	1.11111	1.21212	0.959596	0.838384	0.878788
		13-HODE	1.4285	1.26192	1.58121	2.36204	1.36197
		13-HODE+NAC	0.893782	0.731432	0.753899	1.53267	1.14176
		figure. 6k-FASN/eIF5	Biological replicates
		Group	Ⅰ	Ⅱ	Ⅲ	Ⅳ	Ⅴ
		Ctrl	0.953878	1.15304	1.04822	0.91195	0.932914
		13-HODE	1.34907	1.3898	1.31435	1.21445	1.23862
		13-HODE+NAC	1.13624	0.954066	1.23188	1.11931	1.18762

## Sheet: Fig.7
					figure 7c						figure 7e
			Group	Animal No.	Liver TG (mg/g liver tissue)	Liver CHO (mg/g liver tissue)			Group	Animal No.	Cleaved SREBP1/eIF5	FASN/eIF5
			Ctrl	1	5.72895	1.55761			Ctrl	1	1.1811	1.08697
				2	5.21385	1.79795				2	1.75958	1.27944
				3	3.77861	1.71122				3	0.059318	0.63359
				4	6.68175	1.90131				4	0.5765	1.45993
				5	5.93862	1.79894				5	1.9084	0.923756
				6	5.94609	2.07044				6	0.515097	0.616311
			13-HODE	1	5.44501	1.62511			13-HODE	1	6.68672	2.44165
				2	6.84296	2.15581				2	1.20225	1.65073
				3	11.7534	2.15366				3	0.769177	1.08229
				4	6.67176	2.26608				4	4.39714	1.40644
				5	8.4092	1.8063				5	2.93095	1.49252
				6	7.79338	2.3771				6	1.90878	1.06325
			13-HODE + CAT OE	1	3.84848	1.8543			13-HODE + CAT OE	1	0.991534	1.41149
				2	7.63593	2.00882				2	0.054648	1.44998
				3	7.27794	1.92103				3	0.078609	1.1063
				4	5.46014	2.12075				4	1.40871	0.812727
				5	5.80367	2.02085				5	1.57352	0.552728
				6	5.78477	2.48514				6	0.298328	0.996555
				7	5.18295	2.09476				7	1.17258	0.623561
					figure 7g						figure 7i
			Group	Animal No.	Liver TG (mg/g liver tissue)	Liver CHO (mg/g liver tissue)			Group	Animal No.	Cleaved SREBP1/eIF5	FASN/eIF5
			Ctrl	1	26.2311	4.83554			Ctrl	1	1.17194	0.747814
				2	22.1913	3.14864				2	0.81401	0.994936
				3	18.188	3.87851				3	1.01266	1.21519
				4	14.2029	5.43958				4	1.00139	1.04206
				5	15.6492	4.46247				5	1.68246	1.61058
				6	24.256	4.46392				6	0.503156	0.980484
				7	12.9731	3.32072				7	0.972724	0.858003
				8	14.7212	2.71746				8	0.841661	0.550931
			CAT OE	1	15.8889	2.88522			CAT OE	1	0.364058	0.782395
				2	12.8834	3.72471				2	0.940771	0.507211
				3	12.6463	4.92896				3	1.10652	0.42754
				4	20.1633	4.90203				4	0.885812	0.958389
				5	15.1884	3.3621				5	0.225991	0.282757
				6	13.1699	4.04694				6	0.252506	0.646044
				7	12.5158	3.35452				7	0.4543	0.777413
				8	6.69838	4.23315				8	0.632337	1.05758

## Sheet: Fig. S1
					figure S1a					figure S1b
			Group	Animal No.	Body weight (g)			Group	Animal No.	P16/eIF5
			2.5-mo	1	26.3			2.5-mo	1	1.39364
				2	27.2				2	0.782379
				3	24.9				3	0.635781
				4	27.2				4	0.562778
				5	25.8				5	0.90516
				6	25.8				6	1.72027
			12-mo	1	32.3			12-mo	1	1.46235
				2	27.5				2	1.79757
				3	26.4				3	2.42263
				4	33.2				4	1.6967
				5	34.4				5	1.28973
				6	33.5				6	1.11797
					figure S1a					figure S1d
			Group	Animal No.	Body weight (g)			Group	Animal No.	P16/eIF5
			2.5-mo	1	27.1			2.5-mo	1	0.23
				2	27.8				2	0.61
				3	24.7				3	0.56
				4	25.3				4	0.48
				5	26.4				5	3.12
			20-mo	1	33.5			20-mo	1	1.97
				2	34.7				2	9.38
				3	33.2				3	5.6
				4	37.5				4	2.86
				5	32.6				5	3.69

## Sheet: Fig. S2
		figure. S2a		Group
		Protein	Biological replicates	0	100	200	500	1000
		P16	Ⅰ	1.05461	1.15221	1.4948	1.33133	1.83401
			Ⅱ	1.02389	1.03084	1.16054	1.9003	1.52133
			Ⅲ	0.921502	0.927759	1.04449	1.71027	1.3692
		P21	Ⅰ	0.939482	1.50292	2.91012	4.88945	1.6925
			Ⅱ	1.00082	0.49126	0.859646	1.82985	1.97648
			Ⅲ	1.0597	1.23709	1.49628	1.98591	1.29951
		P53	Ⅰ	1.01031	0.929758	1.01063	1.23101	1.62209
			Ⅱ	0.927835	0.773538	1.40147	1.19248	2.25509
			Ⅲ	1.06186	1.75111	0.885126	1.47953	1.42675
		figure. S2c	Ctrl					Sen(H2O2)
		Biological replicates	Ⅰ	Ⅱ	Ⅲ	Ⅳ	Ⅴ	Ⅰ	Ⅱ	Ⅲ	Ⅳ	Ⅴ
		IL1A	1.01664	1.06285	1.07209	0.859519	0.988909	1.45363	1.35851	1.37033	2.32509	1.78714
		IL1B	1.01289	0.856354	1.10497	1.19705	0.828729	1.92365	2.3027	2.48174	2.32005	2.67469
		IL6	1.09489	1.18613	0.866788	0.84854	1.00365	1.30453	1.35737	1.9597	2.00607	1.36664
		CXCL8	0.826087	1.04348	0.956522	1.04348	1.13044	3.4814	2.66593	3.25107	3.5247	3.34883

## Sheet: Fig.S4
						figure S4
				Group	Animal No.	9-HODE (ng/g liver tissue)	13-HODE (ng/g liver tissue)
				ND	1	23.791	45.7955
					2	41.0225	68.0768
					3	31.449	58.192
					4	22.3476	40.5876
					5	31.6937	60.1834
					6	24.5246	39.4449
				HFD	1	25.4458	43.8956
					2	18.4923	45.5905
					3	31.8496	78.6659
					4	31.3675	47.1054
					5	17.2394	36.3196
					6	18.2871	35.9642
					7	21.211	51.3798
					8	19.6555	43.2378

[truncated: 9 more sheets: Fig.S5, Fig.S6, Fig.S7, Fig.S8, Fig.S9, Fig.S10, Fig.S11, Fig.S12, Fig.S13]
