# Supplementary material for: Senescence-associated 13-HODE production promotes age-related liver steatosis by directly inhibiting catalase activity
Source: Nat Commun. 2023 Dec 9;14:8151. doi: 10.1038/s41467-023-44026-z (PMC10710422; doi:10.1038/s41467-023-44026-z)
Supplement: Supplementary file 4 — Source Data [file 41467_2023_44026_MOESM4_ESM.zip › source data/source data 3.xlsx]

## Sheet: 12month
	Label	AA__AA	AA-15d-PGJ2	AA-6k-PGF1a	AA-PGB2	AA-PGD2	AA-PGE2	AA-PGF2a	AA-PGJ2	AA-TXB2	AA-11-HETE	AA-12-HETE	AA-15-HETE	AA-15-oxo-ETE	AA-5-HETE	AA-5-oxo-ETE	AA-8-HETE	AA-9-HETE	AA-LTB4	AA-11,12 DHET	AA-11,12-EET	AA-14,15 DHET	AA-14,15-EET	AA-16-HETE	AA-17-HETE	AA-18-HETE	AA-19-HETE	AA-20-HETE	AA-5,6 DHET	AA-5,6-EET	AA-8,9 DHET	AA-8,9-EET	DHA__DHA	DHA-10-HDoHE	DHA-10S,17S-DiHDoHE	DHA-11-HDoHE	DHA-13-HDoHE	DHA-14-HDoHE	DHA-17-HDoHE	DHA-20-HDoHE	DHA-4-HDoHE	AA-6R-LXA4	DHA-7-HDoHE	DHA-8-HDoHE	DHA-Maresin	DHA-RvD1	DHA-RvD2	DHA-16,17-EDP	DHA-19,20-EDP
1	2.5-mo	9695.26	0.130375	3.69e-05	N/A	N/A	N/A	0.0097749	N/A	0.00683641	0.0484452	0.37591	0.0541749	N/A	1.77016	0.0219522	0.0463723	0.130821	0.00627348	0.0557062	0.0143461	0.155576	0.0321932	N/A	N/A	N/A	N/A	N/A	0.0955358	N/A	0.0351726	N/A	7148.65	N/A	N/A	N/A	N/A	0.106747	N/A	0.0949377	0.103568	0.0293365	0.0425488	0.076844	N/A	N/A	N/A	N/A	0.06165
2	2.5-mo	9194.83	0.168338	1.88e-05	N/A	N/A	N/A	0.00254062	N/A	0.00896241	0.0366373	0.151965	0.0353752	0.016198	1.75962	0.0233077	0.0370048	0.046453	0.00384499	0.0549284	0.0157729	0.165552	N/A	N/A	N/A	0.0141086	N/A	N/A	0.0903978	N/A	0.0534088	N/A	8249.39	0.0424232	N/A	N/A	N/A	0.0685437	N/A	0.0663251	0.0913087	0.0252409	0.0414943	0.06694	N/A	N/A	N/A	N/A	0.0464165
3	2.5-mo	7106.63	0.133525	0.00021252	N/A	N/A	N/A	0.0201173	N/A	0.0366969	0.0315281	0.202217	0.0427543	0.0168626	1.31541	0.052774	0.0387149	0.0461765	0.00532507	0.0557535	0.0348702	0.128105	0.0259939	N/A	N/A	0.0122909	N/A	N/A	0.0808008	N/A	0.0494012	N/A	5155.38	0.0227437	N/A	N/A	N/A	0.0619807	N/A	0.0630205	0.0635686	0.305367	0.0658168	0.0626697	N/A	N/A	N/A	N/A	0.0380139
4	2.5-mo	10356.6	0.12362	0.00071607	N/A	0.017534	N/A	0.0192046	N/A	0.0298591	0.0484146	0.162603	0.0631732	0.018469	1.6978	0.0167989	0.0466208	0.109155	0.00450421	0.058902	0.0374836	0.182447	0.0510887	N/A	N/A	0.0122343	N/A	N/A	0.0859065	N/A	0.059496	N/A	8287.09	0.0494998	N/A	N/A	N/A	0.080143	N/A	0.113037	0.109076	0.0911338	0.0983716	0.060457	N/A	N/A	N/A	N/A	0.126799
5	2.5-mo	9049.98	0.119405	0.00127629	N/A	0.00334152	0.00564519	0.00511228	N/A	0.0135097	0.0514805	0.342727	0.0631304	0.0108304	2.15866	0.0529187	0.0500133	0.127568	0.00720549	0.0522893	0.0270736	0.144455	0.019547	N/A	N/A	0.0122199	N/A	N/A	0.103342	N/A	0.0460067	N/A	7906.8	0.0370506	N/A	N/A	N/A	0.142485	N/A	0.109724	0.0820869	0.0411024	0.0844649	0.0664385	N/A	N/A	N/A	N/A	0.100072
6	2.5-mo	9303.07	0.110787	0.000140007	N/A	0.00753062	N/A	0.010704	N/A	0.0175046	0.0501447	0.281336	0.0675527	0.016194	1.33922	0.0191751	0.0452655	0.0751342	0.00440136	0.0607081	0.0138281	0.171751	0.0130695	N/A	N/A	0.00850142	N/A	N/A	0.0570477	N/A	0.053811	N/A	8091.34	0.0392967	N/A	N/A	N/A	0.162726	N/A	0.118357	0.0974128	0.0191799	0.0568253	0.0760671	N/A	N/A	N/A	N/A	0.0733134
7	12-mo	8670.76	0.191622	0.000193385	N/A	N/A	N/A	0.0217298	N/A	0.00484037	0.0456425	0.249398	0.0553348	0.0274759	1.34421	0.0192649	0.0540959	0.0541078	N/A	0.0649304	0.0459395	0.167066	0.0352999	N/A	N/A	0.0112327	N/A	N/A	0.0793033	N/A	0.0449592	N/A	8112.21	0.0468318	N/A	N/A	N/A	0.11627	N/A	0.106711	0.112796	0.294357	0.0938631	0.0756616	N/A	N/A	N/A	N/A	0.15215
8	12-mo	7617.54	0.0509084	6.65e-05	N/A	0.00286302	0.00358801	0.00675698	N/A	0.00572566	0.0364506	0.262387	0.0500188	N/A	0.673377	0.0268823	0.0284807	0.0245285	0.00504343	0.0368297	0.0196735	0.118329	N/A	N/A	N/A	0.0202514	N/A	N/A	0.0376704	N/A	0.0261153	N/A	4922.82	N/A	N/A	N/A	N/A	0.0989533	N/A	0.0594562	0.0579674	0.0741388	0.0245046	0.0415419	N/A	N/A	N/A	N/A	0.0446414
9	12-mo	13945.6	0.179785	0.000161526	N/A	0.00721413	0.00536128	0.00890774	N/A	0.00846494	0.0670807	0.391076	0.101033	0.0345081	2.63892	0.0533357	0.0726701	0.188662	0.00299609	0.10973	0.0270249	0.285719	0.040389	N/A	N/A	0.0172131	N/A	N/A	0.140134	N/A	0.0846918	N/A	11434.9	N/A	N/A	0.0307619	N/A	0.206103	N/A	0.139188	0.122189	0.0492712	0.135276	0.117748	N/A	N/A	N/A	N/A	0.0848256
10	12-mo	12493.4	0.229394	0.00070607	N/A	N/A	N/A	N/A	N/A	0.0309971	0.0932916	0.672645	N/A	N/A	1.85862	N/A	0.0864792	N/A	N/A	0.105027	N/A	0.254737	N/A	N/A	N/A	N/A	N/A	N/A	0.213252	N/A	N/A	N/A	11712.3	N/A	N/A	N/A	N/A	N/A	N/A	N/A	0.17188	N/A	N/A	0.170638	N/A	N/A	N/A	N/A	N/A
11	12-mo	8271.05	0.22589	0.000297776	N/A	0.00932573	N/A	0.0106555	N/A	0.00837443	0.0442658	0.327243	0.058343	0.0230675	1.58631	0.044489	0.0487298	0.0884536	0.00207899	0.0502966	0.0240609	0.130421	0.0329636	N/A	N/A	0.00802979	N/A	N/A	0.0749554	N/A	0.0353224	N/A	6638.45	0.0321586	N/A	N/A	N/A	0.124799	N/A	0.100154	0.0786914	0.0216724	0.029443	0.0772516	N/A	N/A	N/A	N/A	0.0892648
12	12-mo	13666.9	0.0705207	0.000302149	N/A	N/A	N/A	0.0136347	N/A	0.0195716	0.0489185	0.630386	N/A	N/A	1.51579	N/A	0.0764548	N/A	N/A	0.0736447	0.0682668	0.193492	N/A	N/A	N/A	N/A	N/A	N/A	0.129839	N/A	N/A	N/A	9644.92	N/A	N/A	N/A	N/A	N/A	N/A	N/A	N/A	N/A	N/A	N/A	N/A	N/A	N/A	N/A	N/A
[truncated: 31 more columns]

## Sheet: 20month
	Label	AA-15d-PGJ2	AA-6k-PGF1a	AA-PGD2	AA-PGE2	AA-PGF2a	AA-TXB2	AA-11-HETE	AA-12-HETE	AA-15-HETE	AA-15-oxo-ETE	AA-5-HETE	AA-5-oxo-ETE	AA-8-HETE	AA-9-HETE	AA-LTB4	AA-11,12 DHET	AA-11,12-EET	AA-14,15 DHET	AA-14,15-EET	AA-16-HETE	AA-17-HETE	AA-18-HETE	AA-19-HETE	AA-20-HETE	AA-5,6 DHET	AA-5,6-EET	AA-8,9 DHET	AA-8,9-EET	DHA__DHA	DHA-10-HDoHE	DHA-10S,17S-DiHDoHE	DHA-11-HDoHE	DHA-13-HDoHE	DHA-14-HDoHE	DHA-17-HDoHE	DHA-20-HDoHE	DHA-4-HDoHE	AA-6R-LXA4	DHA-7-HDoHE	DHA-8-HDoHE	DHA-16,17-EDP	DHA-19,20-EDP	DPA__DPA	EPA__EPA	EPA-PGA3	EPA-PGB3	EPA-PGF3a	EPA-11-HEPE
2.5-mo	1	0.0109145	NA	0.0100726	0.001111	NA	0.00237885	0.00956372	0.0303089	0.0167838	0.024769	0.364658	0.00660886	0.0145527	0.0159887	NA	0.0664781	0.513013	0.12907	0.743218	0.0181541	0.0135026	0.0269422	0.0200889	0.0438168	1.49081	0.771695	0.0565661	0.285207	1731.58	0.00493933	NA	0.00674732	0.00224703	0.0158709	0.0107982	0.00961479	0.0209852	0.0129681	0.0131358	0.0245977	0.009668	0.0276006	8.77619	75.4899	0.685101	0.731422	0.0759161	0.0022036
2.5-mo	1	0.00539408	0.00084563	0.00793759	0.00195008	NA	0.00253156	0.00695996	0.0487437	0.0120979	0.0186061	0.479618	0.00472702	0.0143566	0.0246979	0.00254974	0.0948695	1.05212	0.165813	1.37371	0.0141908	0.00835739	0.0158212	0.0142162	NA	2.51669	1.25762	0.113603	0.702468	1422.84	0.00501654	0.00122786	0.00591443	0.00200286	0.0190374	0.0133501	0.00952686	0.0220787	0.0100009	0.0151179	0.0253513	0.00527708	0.0220797	7.80787	52.4809	0.242875	0.204851	0.0534107	0.00175008
2.5-mo	1	0.0102442	0.00146714	0.0121921	0.00199505	0.00552544	0.00403087	0.0124863	0.83244	0.0129266	0.0338915	0.480016	0.00436471	0.0223752	0.0237803	0.00389287	0.136017	1.19937	0.323696	1.56505	0.0259811	0.0263828	0.041212	0.0591959	0.068973	1.58684	1.44776	0.143481	1.31438	2270.07	0.00902826	0.0011943	0.0108989	0.00785889	0.141746	0.0234906	0.0247102	0.0288602	0.00924076	0.0195807	0.035404	0.0153255	0.0541078	13.5233	92.4855	0.066361	0.831228	0.0721447	0.00349095
2.5-mo	1	0.00753095	0.00101913	0.0104522	0.00266817	0.00316273	0.00303192	0.00963384	0.0290011	0.0127356	0.0273974	0.516317	0.00462729	0.012677	0.0243419	0.00208797	0.11339	1.78246	0.22358	2.45046	0.0228392	0.0124763	0.0201425	0.0228625	0.0654525	3.01725	3.13799	0.151163	2.08854	1813.88	0.00322546	0.00122628	0.00633539	0.00390375	0.0121833	0.0111476	0.0131404	0.0265386	0.0319993	0.0142315	0.0231111	0.00962325	0.0291822	9.36219	81.5183	0.378418	0.370613	0.10022	0.0026252
2.5-mo	1	0.00903404	0.00112297	0.0105723	0.00248659	0.00589151	0.00718567	0.0100854	0.0560261	0.0155573	0.0262566	0.407435	0.00330402	0.0116302	0.0201971	0.00144155	0.0656038	0.621091	0.158537	0.825999	0.02031	0.0224313	0.0316958	0.106739	0.662006	0.885132	1.258	0.0641491	0.6599	1649.72	0.0043157	0.000689087	0.00736015	0.00334906	0.0261034	0.0155814	0.0176993	0.0242148	0.00857053	0.011896	0.019429	0.00877341	0.0395728	8.29455	89.5507	0.439972	0.470973	0.0568129	0.00221298
20-mo	2	0.0162605	0.000854179	0.0186781	0.00262042	0.00470789	0.003398	0.00812909	0.0182996	0.0138197	0.0218416	0.406355	0.00343756	0.0111061	0.0191903	0.00182703	0.0884932	1.34259	0.203737	1.68387	0.0177497	0.0172193	0.0241501	0.0735302	0.0446757	2.55225	2.45029	0.0980457	1.33819	1490.37	0.00469817	0.00133256	0.00815705	0.00410343	0.00881693	0.022823	0.021798	0.0251649	0.0282041	0.0196517	0.0217059	0.00618636	0.0348513	7.07087	86.2281	0.908918	0.911457	0.0526557	0.00219372
20-mo	2	0.00877413	0.000984278	0.00605439	0.00134845	NA	0.00403115	0.00919743	0.0818839	0.016683	0.0201649	0.386545	0.00438572	0.00950773	0.0198684	0.00113879	0.0470858	0.355042	0.10296	0.469305	0.020816	0.0255167	0.0184704	0.0479488	0.0143226	0.957715	0.583373	0.0418382	0.361845	1716.58	0.00633031	NA	0.00438946	0.00545082	0.0416712	0.0148347	0.0194893	0.021792	0.0219088	0.0116333	0.0258128	0.0100867	0.0389675	6.83325	92.1373	0.676034	0.468029	0.0666581	0.00254494
20-mo	2	0.00491636	0.00103955	0.0192617	0.0057843	0.00153336	0.00401004	0.0083256	0.0118282	0.0165849	0.0232683	0.205487	0.00395524	0.0105309	0.011236	NA	0.0508502	0.406782	0.152042	0.505624	0.00940708	0.00924153	0.0154513	0.0446083	0.0150921	0.733481	1.02717	0.0493231	0.454022	1685.97	0.00582933	NA	0.00454088	0.00373097	0.0108102	0.0095828	0.0175465	0.0205767	0.0260604	0.00625607	0.0222807	0.00903634	0.0394373	7.99835	92.51	0.471698	0.475751	0.0482268	0.0016308
20-mo	2	0.000472299	0.00133428	0.0128915	0.00154192	0.00599303	0.0032642	0.0138633	0.158062	0.032017	0.0407828	0.421524	0.0043722	0.0227789	0.0191023	NA	0.0712298	1.21829	0.165463	1.74193	0.0150931	0.00895675	0.00585305	0.039285	0.0176085	5.32081	2.51131	0.103198	1.28387	1979.09	0.0144749	0.00141983	0.0146696	0.00925153	0.0588878	0.0459087	0.0384576	0.0347729	0.0256998	0.0192896	0.0190506	0.0162829	0.0507684	9.89328	115.404	0.351722	0.406743	0.0329225	0.00389791
20-mo	2	0.00161686	0.00142589	0.0127903	NA	NA	0.00476418	0.0127799	0.0378562	0.0299952	0.0888695	1.00815	0.0147176	0.0334825	0.0236661	0.0177562	0.372095	4.38327	0.847181	5.55922	0.15043	NA	0.0151267	NA	0.0590232	58.0713	4.23172	0.972448	4.48866	3667.27	0.00824823	0.00175317	0.0132548	NA	0.0176262	NA	0.0236521	0.0546766	0.0373872	0.0333058	0.0554608	0.0320734	0.0613662	9.718	149.757	0.146182	0.220295	NA	NA
[truncated: 22 more columns]
